# Supplementary material for: Genome-Wide Identification and Expression Analyses of Glycoside Hydrolase Family 18 Genes During Nodule Symbiosis in Glycine max
Source: Int J Mol Sci. 2025 Feb 14;26(4):1649. doi: 10.3390/ijms26041649 (PMC11855358; doi:10.3390/ijms26041649)
Supplement: Supplementary file 1 [file ijms-26-01649-s001.zip]

Archive with 1 entries (1 files):
- ijms-3393647-supplementary.pdf
